# Supplementary material for: Which Risk Factors and Colposcopic Patterns Are Predictive for High-Grade VAIN? A Retrospective Analysis
Source: Diagnostics (Basel). 2023 Jan 4;13(2):176. doi: 10.3390/diagnostics13020176 (PMC9858341; doi:10.3390/diagnostics13020176)
Supplement: Supplementary file 1 [file diagnostics-13-00176-s001.zip]

Archive with 1 entries (1 files):
- diagnostics-2035410-Supplementary Materials.pdf
